# Supplementary material for: Medium-Term Effect of Inhaled Nitric Oxide in Mechanically Ventilated COVID-19 Patients
Source: J Clin Med. 2025 Jan 26;14(3):806. doi: 10.3390/jcm14030806 (PMC11818737; doi:10.3390/jcm14030806)
Supplement: Supplementary file 1 [file jcm-14-00806-s001.zip]

Archive with 1 entries (1 files):
- jcm-3334349-supplementary.pdf
